# Supplementary material for: Arginylation Regulates G-protein Signaling in the Retina
Source: Front Cell Dev Biol. 2022 Jan 21;9:807345. doi: 10.3389/fcell.2021.807345 (PMC8815403; doi:10.3389/fcell.2021.807345)
Supplement: Supplementary file 1 [file DataSheet1.ZIP]

Archive with 5 entries (4 files):
- zip/
- zip/newsemide.xml
- zip/newnone.xml
- zip/mycontaminants.fasta
- zip/mygprotein.fasta
